# Supplementary material for: Elicitation of Broadly Neutralizing Antibodies against B.1.1.7, B.1.351, and B.1.617.1 SARS-CoV-2 Variants by Three Prototype Strain-Derived Recombinant Protein Vaccines
Source: Viruses. 2021 Jul 22;13(8):1421. doi: 10.3390/v13081421 (PMC8402859; doi:10.3390/v13081421)
Supplement: Supplementary file 1 [file viruses-13-01421-s001.zip]

Archive with 1 entries (1 files):
- viruses-1289052-supplementary.pdf
